# Supplementary material for: Long‐Term Dietary Restriction Has a Strong and Positive Effect on Both Hepatic and Peripheral Insulin Sensitivity, in an Age‐ and Diet‐Dependent Manner
Source: Aging Cell. 2025 Nov 10;24(12):e70285. doi: 10.1111/acel.70285 (PMC12686546; doi:10.1111/acel.70285)
Supplement: Supplementary file 12 — Data S1: InsulinData. [file ACEL-24-e70285-s001.xlsx]

## Sheet: LFAL_4month
Time (min)	Mouse 6.1	Mouse 6.2	Mouse 6.3	Mouse 6.4	Mouse 6.5	Mouse 6.6	Mouse 6.7	Mouse 6.8	Time Average
0	14.6544	11.6739	63.0885	49.4276	28.5637	48.1857	35.27	35.7667	35.8288
30	32.2894	23.3477	71.0367	45.7019	19.622	19.8704	11.9222	28.3153	31.5132
60	16.6415	3.47732	38.7473	28.3153	18.3801	18.6285	31.5443	23.8445	22.4473
Mouse Average	21.1951	12.833	57.6242	41.1483	22.1886	28.8949	26.2455	29.3088

## Sheet: LFAL_9month
Time (min)	Mouse 12.21	Mouse 12.22	Mouse 12.23	Mouse 12.24	Mouse 12.25	Mouse 12.26	Mouse 12.27	Time Average
0	25.459	14.2819	38.0021	171.134	82.7105	42.7214	high	62.3848
30	39.6166	41.4795	37.0086	123.072	52.9049	54.7678	high	58.1416
60	51.415	49.9244	37.7538	89.4168	51.0421	40.2376	127.295	63.8692
Mouse Average	38.8302	35.2286	37.5882	127.874	62.2192	45.9089	127.295

## Sheet: LFAL_15month
Time (min)	Mouse 18.121	Mouse 18.123	Mouse 18.124	Mouse 18.125	Mouse 18.126	Mouse 18.128	Mouse 18.129	Mouse 18.130	Time Average
0	63.0897	48.6825	37.0021	91.901	66.193	51.166	79.3574	105.559	67.8688
30	59.7354	53.0291	51.9114	high	48.8067	34.4006	71.5334	high	53.2361
60	51.4147	38.0021	66.442	92.6457	49.4276	43.9633	63.8337	161.199	70.866
Mouse Average	58.0799	46.5712	51.7852	92.2734	54.8091	43.1766	71.5748	133.379

## Sheet: LFAL_21month
Time (min)	Mouse 24.41	Mouse 24.42	Mouse 24.43	Mouse 24.45	Mouse 24.46	Mouse 24.47	Mouse 24.48	Mouse 24.49	Time Average
0	46.4471	36.0151	37.5054	91.9006	18.7527	164.179	88.0507	73.1479	69.4998
30	120.464	26.4525	53.8985	59.8612	15.8963	36.388	52.9049	50.9179	52.0979
60	93.5151	67.559	47.4406	139.714	22.6026	78.3639	66.4416	76.1285	73.9706
Mouse Average	86.8088	43.3422	46.2815	97.1585	19.0839	92.977	69.1324	66.7314

## Sheet: HFSAL_4month
Time (min)	Mouse 6.33	Mouse 6.34	Mouse 6.35	Mouse 6.36	Mouse 6.37	Mouse 6.38	Mouse 6.39	Mouse 6.40	Time Average
0	22.7268	90.6587	73.7689	84.6976	54.7678	66.1933	101.96	71.1609	70.7417
30	21.7333	56.2581	105.561	98.2343	59.1144	99.476	101.463	51.5388	74.1725
60	24.866	78.9848	52.5324	76.458	33.9039	34.2764	94.0118	59.487	56.815
Mouse Average	23.1087	75.3005	77.2876	86.4633	49.262	66.6486	99.145	60.7289

## Sheet: HFSAL_9month
Time (min)	Mouse 12.61	Mouse 12.62	Mouse 12.63	Mouse 12.64	Mouse 12.65	Mouse 12.66	Mouse 12.67	Mouse 12.68	Time Average
0	high	high	high	high	57.0032	high	68.305	high	62.6541
30	129.903	high	high	162.068	145.923	high	97.365	158.963	138.844
60	129.158	115.869	high	115.373	135.62	128.164	76.6252	156.107	122.416
Mouse Average	129.53	115.869		138.72	112.849	128.164	80.7651	157.535

## Sheet: HFSAL_15month
Time (min)	Mouse 18.5	Mouse 18.6	Mouse 18.7	Mouse 18.8	Mouse 18.9	Mouse 18.10	Mouse 18.11	Mouse 18.14	Time Average
0	24.2171	97.365	133.88	161.323	84.4492	76.7689	71.6576	122.451	96.5139
30	55.7613	high	82.7098	99.473	115.869	57.9967	70.7883	73.5205	79.4456
60	62.521	99.476	101.959	131.264	59.487	76.2527	127.046	111.616	96.2027
Mouse Average	47.4998	98.4205	106.183	130.687	86.6018	70.3394	89.8308	102.529

## Sheet: HFSAL_21month
Time (min)	Mouse 24.2	Mouse 24.3	Mouse 24.5	Mouse 24.7	Mouse 24.9	Mouse 24.10	Mouse 24.11	Mouse 24.12	Time Average
0	152.754	111.15	86.933	88.92	105.56	high	133.876	140.583	117.111
30	124.19	137.354	131.269	157.969	127.419	high	97.365	high	129.261
60	128.661	87.0572	128.164	121.209	95.9989	135.615	116.614	133.877	118.4
Mouse Average	135.202	111.854	115.455	122.699	109.659	135.615	115.952	137.23

## Sheet: LFDR_4month
Time (min)	Mouse 6.66	Mouse 6.67	Mouse 6.68	Mouse 6.69	Mouse 6.70	Mouse 6.71	Mouse 6.72	Mouse 6.73	Time Average
0		14.2819			19.4978		12.419		15.3996
30	13.4125	19.1253				17.2624	13.9093		15.9274
60	9.19006	13.7851		6.83045	16.8898	16.3931			12.6177
Mouse Average	11.3013	15.7307		6.83045	18.1938	16.8277	13.1641

## Sheet: LFDR_9month
Time (min)	Mouse 12.43	Mouse 12.44	Mouse 12.45	Mouse 12.46	Mouse 12.47	Mouse 12.48	Time Average
0
30
60
Mouse Average

[truncated: 6 more sheets: LFDR_15month, LFDR_21month, HFSDR_4month, HFSDR_9month, HFSDR_15month, HFSDR_21month]
