# Supplementary material for: Long‐Term Dietary Restriction Has a Strong and Positive Effect on Both Hepatic and Peripheral Insulin Sensitivity, in an Age‐ and Diet‐Dependent Manner
Source: Aging Cell. 2025 Nov 10;24(12):e70285. doi: 10.1111/acel.70285 (PMC12686546; doi:10.1111/acel.70285)
Supplement: Supplementary file 13 — Data S2: LabelledGlucose. [file ACEL-24-e70285-s007.xlsx]

## Sheet: LFAL_6months
Time (min)	average	mouse 6.1 [2]	mouse 6.2 [2]	mouse 6.3	mouse 6.4	mouse 6.5	mouse 6.6	mouse 6.7 [2]	mouse 6.8
0	4.25007e-18	-7.70217e-17	0	-7.70217e-17	-6.66134e-17	0	6.52256e-17	1.26288e-16	6.31439e-17
15	1.63954	2.08573	2.84294	1.5521	0.88145	1.37254	1.0351	1.17896	2.16752
30	1.42936	1.75672	1.53508	1.83639	1.38324	0.901683	1.75936	1.25971	1.00274
45	1.043	0.705631	1.51549	2.02397	0.965847	0.463909	0.914649	1.03291	0.721583
60	0.629222	0.425308	0.722921	1.35665	0.676253	0.296879	0.647582	0.58637	0.321814
75	0.434374	0.494507	0.475498	1.04501	0.493827	0.132943	0.365086	0.261305	0.206807
90	0.260649	0.152082	0.285906	0.699359	0.296218	0.0851829	0.252421	0.18473	0.129294
105	0.178334	0.0774155	0.240183	0.42849	0.173714	0.0554156	0.175696	0.158525	0.117236
120	0.0981886	0.0829024	0.123972	0.224004	0.100578	0.0328785	0.0947723	0.0790767	0.047325

## Sheet: LFAL_12months
Time (min)	average	mouse 12.21	mouse 12.22	mouse 12.23	mouse 12.24	mouse 12.25	mouse 12.26	mouse 12.27
0	2.97381e-19	0	0	0	9.15934e-17	-6.59195e-17	7.42462e-17	-9.78384e-17
15	0.918289	1.48242	0.58545	0.298367	0.874926	1.28671	0.687755	1.2124
30	1.12243	1.27891	1.20485	0.702807	1.35121	1.06098	1.01138	1.24692
45	0.948268	0.794502	0.966333	0.684193	1.32287	0.675456	0.879496	1.31503
60	0.782412	0.606413	0.614452	0.505801	1.66103	0.454345	0.705152	0.929687
75	0.864214	0.364356	0.851922	0.467924	1.60377	0.453603	1.78727	0.520652
90	0.45454	0.247815	0.284679	0.361288	1.39199	0.27126	0.295182	0.329569
105	0.371363	0.160985	0.24283	0.286244	1.25813	0.124334	0.26396	0.263058
120	0.298598	0.105213	0.132022	0.320856	1.11068	0.139347	0.113318	0.168751

## Sheet: LFAL_18months
Time (min)	average	mouse 18.121	mouse 18.123	mouse 18.124	mouse 18.125	mouse 18.126	mouse 18.128	mouse 18.129	mouse 18.130
0	-4.25255e-17	0	-1.27676e-16	0	-6.73073e-17	-5.48173e-17		-4.78784e-17	0
15	1.0543	0.793419	1.11116	1.07006	0.783573	1.02296	1.08015	1.10432	1.46876
30	1.4172	1.08139	1.62828	1.43129	1.06278	1.08246	1.66427	1.48416	1.90298
45	0.974174	0.820515	0.956421	1.06984	0.895576	0.823562	0.862021	1.12528	1.24018
60	0.634913	0.586488	0.566689	0.936207	0.58225	0.410378	0.488094	0.852647	0.656547
75	0.422718	0.337192	0.321581	0.726064	0.594898	0.277445	0.241014	0.489049	0.394505
90	0.312481	0.183114	0.206861	0.60286	0.291987	0.177691	0.20169	0.305548	0.530096
105	0.242562	0.142847	0.5537	0.461218	0.132246	0.143854	0.155206	0.19729	0.154136
120	0.208545	0.28484	0.135707	0.308518	0.141967	0.334146	0.0569899	0.193185	0.213009

## Sheet: LFAL_24months
Time (min)	average	mouse 24.41	mouse 24.42	mouse 24.43	mouse 24.45	mouse 24.46	mouse 24.47	mouse 24.48	mouse 24.49
0	6.41848e-18	-5.6205e-17	4.09395e-17	-4.16334e-17	5.27356e-17	5.55112e-17	0	0	0
15	1.02155	0.947388	1.14316	1.07829	1.2164	0.707448	0.765826	0.789634	1.52422
30	1.15692	1.31278	1.11828	1.33728	1.37533	0.688738	1.24293	1.11347	1.06658
45	0.847813	1.3037	0.619224	0.637456	0.938386	0.494708	1.09309	1.04103	0.654914
60	0.593831	0.749547	0.325518	0.433366	0.626092	0.385458	0.859938	0.970766	0.399965
75	0.394313	0.379783	0.156458	0.155892	0.353405	0.341063	0.66118	0.858547	0.248172
90	0.268886	0.217133	0.0852943	0.0697858	0.216879	0.337387	0.448791	0.619871	0.155944
105	0.413811	0.136396	0.0508718	0.230406	0.138574	1.87444	0.287898	0.504418	0.0874869
120	0.175446	0.100781	0.031612	0.0538174	0.0990938	0.313161	0.311848	0.417442	0.0758087

## Sheet: HFSAL_6months
Time (min)	average	mouse 6.33 [2]	mouse 6.34	mouse 6.35	mouse 6.36 [2]	mouse 6.37	mouse 6.38	mouse 6.39	mouse 6.40 [2]
0	3.31332e-17	-8.60423e-17	7.35523e-17	0	1.33227e-16	0	6.17562e-17	0	8.25728e-17
15	2.11255	2.33324	2.9556	3.13937	2.3615	1.99776	2.03359	1.21276	0.866608
30	2.29206	2.31413	2.53993	3.71052	2.59268	2.04145	1.67893	1.98979	1.46909
45	1.74784	1.10656	2.23259	3.29845	2.21047	1.33986	1.23606	1.35474	1.20397
60	1.34436	0.710177	1.3767	2.98355	1.59891	1.16607	0.700844	1.16329	1.05538
75	0.985371	0.340183	1.10495	2.47916	1.21573	0.632044	0.411785	0.775147	0.923971
90	0.757549	0.201997	0.753135	1.81164	0.990096	0.516503	0.600486	0.609863	0.576677
105	0.583015	0.174239	0.563412	1.67064	0.557422	0.503879	0.265257	0.495859	0.433409
120	0.532207	0.143256	0.377739	1.3218	0.444149	0.968642	0.369512	0.296584	0.335979

## Sheet: HFSAL_12months
Time (min)	average	mouse 12.61	mouse 12.62	mouse 12.63	mouse 12.64	mouse 12.65	mouse 12.66	mouse 12.67	mouse 12.68
0	-2.81025e-17	0	-8.53484e-17	-5.96745e-17	0	0	0	-7.97973e-17	0
15	1.87304	1.65277	2.2858	2.83173	2.05608	0.685302	2.50994	1.06715	1.89552
30	1.81322	1.27189	2.79744	2.22523	1.69004	1.29774	2.11031	1.64338	1.46976
45	1.33401	1.16859	1.85788	1.86631	1.21144	1.25541	1.3497	0.874136	1.08858
60	0.747919	0.760489	0.97664	0.75577	0.653919	0.877197	0.611236	0.567175	0.780926
75	0.527771	0.574293	0.608585	0.458291	0.398267	0.744031	0.418829	0.547656	0.472215
90	0.346626	0.434114	0.324437	0.263004	0.280375	0.507726	0.266252	0.42179	0.275309
105	0.225695	0.206787	0.260896	0.175087	0.184177	0.388253	0.144466	0.255821	0.19007
120	0.16721	0.169786	0.176399	0.0937149	0.123703	0.379938	0.104058	0.169917	0.120166

## Sheet: HFSAL_18months
Time (min)	average	mouse 18.5	mouse 18.6	mouse 18.7	mouse 18.9	mouse 18.1	mouse 18.11	mouse 18.14
0	9.91271e-18	0	0	0	0	0	6.93889e-17	0
15	1.60415	1.79274	1.02286	0.720251	2.52619	1.90564	1.20951	2.05186
30	1.79769	1.41528	2.32445	1.06541	2.23959	1.60939	1.56323	2.36648
45	1.39317	1.10889	1.70566	1.10419	1.23722	1.0372	1.32427	2.23479
60	0.918692	0.641158	1.30814	0.843832	0.641029	0.812289	0.701692	1.48271
75	0.657788	0.341963	1.13073	0.828279	0.43465	0.458278	0.53359	0.877027
90	0.44898	0.249018	0.718143	0.603451	0.284727	0.3521	0.360356	0.575061
105	0.317828	0.17889	0.554978	0.461106	0.22228	0.163383	0.251525	0.392634
120	0.254034	0.133274	0.392664	0.421638	0.296159	0.113203	0.217776	0.203526

## Sheet: HFSAL_24months
Time (min)	average	mouse 24.2	mouse 24.3	mouse 24.5	mouse 24.7	mouse 24.9	mouse 24.10	mouse 24.11	mouse 24.12
0	-3.26128e-17	0	-5.20417e-17	0	-6.38378e-17	0	-7.97973e-17	-6.52256e-17	0
15	1.46542	1.36721	1.23167	1.58048	1.50087	1.1033	2.18342	0.93787	1.81854
30	1.31262	1.40105	1.41618	1.25364	1.183	0.96235	2.01	0.959774	1.31499
45	1.08541	1.28595	1.07572	1.19898	1.04372	0.979925	1.3261	0.882726	0.890201
60	0.773245	0.999654	0.773744	0.852722	0.696524	0.692671	0.844757	0.692829	0.633061
75	0.569024	0.603339	0.508606	0.567725	0.512271	0.689854	0.62256	0.606941	0.440897
90	0.533203	0.464872	0.521959	0.407187	0.34655	0.319719	0.655373	0.512712	1.03725
105	0.276144	0.299658	0.312745	0.284108	0.190721	0.359189	0.234081	0.264042	0.264605
120	0.177413	0.178226	0.256336	0.210315	0.144692	0.12249	0.0774633	0.188037	0.241742

## Sheet: LFDR_6months
Time (min)	average	Mouse 6.66 [2]	Mouse 6.67	Mouse 6.68	Mouse 6.69	Mouse 6.70 [2]	Mouse 6.71 [2]	Mouse 6.72	Mouse 6.73
0	-8.67362e-20	-4.23273e-17	0	0	3.46945e-17	-8.88178e-17	4.30211e-17	0	5.27356e-17
15	1.23017	1.13876	1.1608	1.2045	1.82952	1.08129	1.19392	1.0813	1.15124
30	0.874647	1.31877	0.611777	0.693417	0.499148	1.38938	1.00766	0.793646	0.68337
45	0.507534	0.776637	0.249804	0.356719	0.222438	0.821283	0.816323	0.437188	0.379879
60	0.237142	0.375426	0.136748	0.155188	0.114696	0.333364	0.414302	0.229244	0.138167
75	0.113438	0.117577	0.097787	0.0732809	0.0493354	0.155046	0.221012	0.119542	0.0739226
90	0.0548692	0.0858361	0.0382311	0.0335651	0.0257689	0.0542889	0.104478	0.0536836	0.0431019
105	0.0296058	0.0355726	0.0243861	0.023469	0.0146373	0.0417298	0.0533007	0.022809	0.0209422
120	0.0155994	0.0209057	0.0125373	0.011864	0.0109709	0.0234298	0.0247943	0.0127242	0.00756902

## Sheet: HFSDR_6months
Time (min)	average	Mouse 6.81	Mouse 6.82 [2]	Mouse 6.83	Mouse 6.84	Mouse 6.85	Mouse 6.86	Mouse 6.87 [2]	Mouse 6.88 [2]
0	7.11237e-18	0	0	0	5.48173e-17	0	6.73073e-17	-6.52256e-17	0
15	1.48412	1.01626	2.61157	1.60547	1.73688	0.897386	0.963047	1.99057	1.05175
30	1.06302	1.26635	1.56435	1.16453	0.843216	0.984205	0.703084	1.1466	0.831864
45	0.567371	0.905683	0.426875	0.70565	0.626955	0.536239	0.391873	0.480795	0.464898
60	0.301435	0.468414	0.329955	0.43017	0.179946	0.386327	0.237286	0.177083	0.202299
75	0.142592	0.206779	0.146771	0.191242	0.0792415	0.191737	0.107835	0.108892	0.108238
90	0.0767834	0.113853	0.0554323	0.093171	0.0473524	0.11644	0.0608601	0.0689066	0.0582522
105	0.042853	0.0620987	0.0292387	0.0371989	0.0392612	0.0691866	0.0343518	0.0399784	0.0315094
120	0.0303074	0.0290073	0.0309023	0.0223931	0.0272079	0.0739048	0.0169007	0.0174909	0.024652

[truncated: 7 more sheets: LFDR_12months, HFSDR_12months, LFDR_18months, HFSDR_18months, LFDR_24months, HFSDR_24months, Means]
