# Supplementary material for: Long‐Term Dietary Restriction Has a Strong and Positive Effect on Both Hepatic and Peripheral Insulin Sensitivity, in an Age‐ and Diet‐Dependent Manner
Source: Aging Cell. 2025 Nov 10;24(12):e70285. doi: 10.1111/acel.70285 (PMC12686546; doi:10.1111/acel.70285)
Supplement: Supplementary file 14 — Data S3: MiceBodyWeightsforVolandEGP(grams). [file ACEL-24-e70285-s017.xlsx]

## Sheet: LFAL_6months
ID	BW
6.1	25.2
6.2	23.3
6.3	32
6.4	31
6.5	26.4
6.6	27.2
6.7	28.8
6.8	26

## Sheet: LFAL_12months
ID	BW
12.21	32.4
12.22	33
12.23	38.1
12.24	44.6
12.25	37.9
12.26	33.5
12.27	39.5

## Sheet: LFAL_18months
ID	BW
18.121	39.6
18.123	38.2
18.124	39.5
18.125	48.9
18.126	42.3
18.128	30.2
18.129	39.3
18.130	57.1

## Sheet: LFAL_24months
ID	BW
24.41	54.4
24.42	39
24.43	27.5
24.45	64.9
24.46	35.6
24.47	52.9
24.48	47.3
24.49	43.6

## Sheet: HFSAL_6months
ID	BW
6.33	29.4
6.34	41.3
6.35	46.5
6.36	44.9
6.37	36.3
6.38	37.2
6.39	41.9
6.40	38.8

## Sheet: HFSAL_12months
ID	BW
12.61	49.3
12.62	51.1
12.63	49.1
12.64	47.6
12.65	53.6
12.66	52.6
12.67	46.9
12.68	47.1

## Sheet: HFSAL_18months
ID	BW
18.5	51.3
18.6	55.8
18.7	46.3
18.9	56.9
18.10	53.6
18.11	53.8
18.14	54.2

## Sheet: HFSAL_24months
ID	BW
24.2	60.4
24.3	65.7
24.5	65.5
24.7	66.8
24.9	54.7
24.10	62.3
24.11	56
24.12	61.7

## Sheet: LFDR_6months
ID	BW
6.66	18.7
6.67	20.2
6.68	19
6.69	18.7
6.70	20.1
6.71	19.2
6.72	19.2
6.73	19

## Sheet: LFDR_12months
ID	BW
12.43	17
12.44	17.7
12.45	18.8
12.46	19.1
12.47	16.7
12.48	16.9

[truncated: 6 more sheets: LFDR_18months, LFDR_24months, HFSDR_6months, HFSDR_12months, HFSDR_18months, HFSDR_24months]
