# Supplementary material for: Long‐Term Dietary Restriction Has a Strong and Positive Effect on Both Hepatic and Peripheral Insulin Sensitivity, in an Age‐ and Diet‐Dependent Manner
Source: Aging Cell. 2025 Nov 10;24(12):e70285. doi: 10.1111/acel.70285 (PMC12686546; doi:10.1111/acel.70285)
Supplement: Supplementary file 15 — Data S4: MiceBodyWeightsOverTime (grams). [file ACEL-24-e70285-s004.xlsx]

## Sheet: LFAL_compiled
	Age (months)
ID	1.5	3	4.5	6	7.5	9	10.5	12	13.5	15	16.5	18	19.5	21	22.5
6.1	18.8298	24.3167
6.2	19.8596	23.2833	24.6094
6.3	24.4125	28.9778	27.095
6.4	25.1385	28.3944	30.8909
6.5	21.4442	24.0778	26.625
6.6	22.576	26.3778	27.1875
6.7	23.7231	27.9333	27.8375
6.8	21.2808	25.0222	25.4125
12.21	17.7361	23.5243	23.8077	29.9038	30.8832	32.3646	34.5107
12.22	18.1725	24.8014	27.8988	30.7549	31.1376	32.4517	34.2054
12.23	17.5024	26.3457	30.6529	33.1165	36.2208	38.5517	40.1534
12.24	20.0402	27.5357	33.1226	37.5331	42.9734	43.4197	48.2359
12.25	19.5889	26.3014	30.7831	32.6602	34.9335	37.1323	37.998
12.26	16.0725	24.68	27.9697	31.0602	32.0335	32.8034	35.1944
12.27	20.4646	26.59	31.095	34.0075	35.3439	39.2228	42.5469
18.121	16.3148	27.806	31.3869	34.29	32.2185	34.1188	36.2682	37.3147	38.7012	38.1463	35.6074
18.123	19.4802	26.0364	29.4706	32.5938	33.0424	42.4563	34.9239	37.1394	38.9613	36.8756	40.483
18.124	19.4359	28.0717	30.9481	32.8925	40.9957	36.1512	37.3114	38.1293	39.4423	39.8694	38.9875
18.125	19.0432	27.3723	30.7288	33.7944	36.0168	38.8537	42.6847	46.5141	47.7607	47.2	47.6801
18.126	22.0203	30.175	33.4738	34.3994	33.7185	36.1744	37.8835	40.8011	42.4012	41.745	41.7017
18.128	16.3711	25.1103	28.3744	31.6975	32.2239	30.7812	29.967	30.9848	29.2607	31.1531	30.9841
18.129	18.9128	28.5065	33.6963	36.5938	33.6016	33.8181	31.096	30.9147	34.0411	38.7213	40.1966
18.130	21.4339	32.4766	39.225	44.9825	45.8049	48.7072	51.4341	53.2293	55.7804	56.7694	59.4642
24.41	21.1036	27.5462	30.6107	35.42	38.9312	43	46.5167	49.0913	50.5607	49.825	48.9239	52.8381	54.4934	54.8261	56.8
24.42	24.1705	30.8115	34.6161	40.64	46.1187	50.5833	52.8833	54.7	57.7964	60.2214	59.1076	59.6619	47.3053	40.8
24.43	16.7196	22.0846	25.3464	27.38	30.5375	30.6833	31.9	31.4391	32.1536	28.2143	25.3924	25.3333	26.4013	27.787	27.6109
24.45	23.5696	31.4769	37.525	44.44	47.2875	50.9333	53.95	57.0739	58.6536	61.7929	63.0913	64.6	62.125	64.6674	65.2326
24.46	19.8964	25.7308	29.0732	32.98	36.7625	37.3	39.0583	39.4783	40.6929	36.3179	35.8772	37.2429	37.5079	36.1109	35.2054
24.47	22.4295	27.6808	30.0357	33.42	35.8	37.1167	41.55	42.7348	45.0393	48.1179	50.2543	52.5095	51.3026	52.7543	52.0022
24.48	23.342	29.2038	30.3375	34.28	36.025	37.5667	39.9	40.3174	40.6607	42.5536	43.4543	45.769	46.9447	48.7304	49.7293
24.49	22.2884	27.0885	28.7571	31.52	32.6	34.4833	35.9	34.6	35.75	38.7429	40.6022	42.9	43.2329	43.2326	41.1359

## Sheet: HFSAL_compiled
	Age (months)
ID	1.5	3	4.5	6	7.5	9	10.5	12	13.5	15	16.5	18	19.5	21	22.5
6.33	19.935	27.0167	27.6143
6.34	23.9575	36.1093	38.3286
6.35	23.2625	39.4833	47.2857
6.36	23.7	39.737	46.3571
6.37	23.45	32.9583	34.8857
6.38	24.23	33.0435	36.7571
6.39	25.7825	36.4167	41.6429
6.40	22.7075	33.3269	37.4714
12.61	19.8571	33.5938	44.55	46.1261	48.181	48.9779	52.27
12.62	21.3	34.9969	45.65	48.217	48.3143	51.376	56.0475
12.63	15.3286	27.6625	39	43.1568	47.5524	48.199	52.2425
12.64	21.4571	34.9531	44.35	41.9966	46.8476	46.5038	50.48
12.65	23.9714	39.1031	48.7	51.0341	52.9952	55.2154	55.525
12.66	25.9143	42.4563	46.85	46.9705	45.8667	53.1538	56.2325
12.67	21.4429	32.5625	43.95	46.8125	48.8476	50.1346	52.7075
12.68	16.5571	30.1938	39.7	45.6818	48.2714	48.0981	43.465
18.5	22.5956	30.8026	34.6748	42.8651	43.9007	43.6438	47.9228	51.5	51.6512	52.5778	48.2317
18.6	20.7435	34.7199	43.9683	44.6254	47.4893	49.0588	52.3734	53.8312	53.5275	55.1459	59.177
18.7	19.8911	31.8051	39.6122	45.2825	48.8504	48.2604	46.223	54.8026	53.187	47.9744	58.2
18.9	22.3234	35.8755	43.9637	49.0349	51.0725	54.589	56.7393	58.5208	56.7126	60.5902	61.5598
18.10	20.4911	28.8077	37.9599	45.7746	46.7893	49.4192	50.857	53.1701	52.6572	53.2038	42.5882
18.11	21.3542	31.2791	33.5813	41.2175	39.4007	45.5643	48.8329	50.6221	49.8796	51.4477
18.14	19.2435	26.2816	35.8721	42.8413	47.1141	49.4685	47.8823	50.1831	52.5647	54.915	56.7208
24.2	26.925	41.8462	48.6214	49.7	53.6088	51.6661	51.3437	59.125	60.1141	61.075	61.8083	61.6727	59.8887	60.75	63.1943
24.3	27.1777	43.3462	48.1571	49.3412	51.7475	49.6643	48.575	59.3	59.263	61.9	60.5583	61.8909	63.3462	62.9	64.9239
24.5	25.7839	40.7192	48.4054	50.8765	51.2975	51.7018	50.0375	58.4	60.875	62.15	62.35	64.4091	66.5462	64.95	60.1375
24.7	27.2321	39.1269	47.0304	49.2294	52.88	53.0625	55.3562	61.35	64.2652	66.05	68.3583	68.3909	70.1737	66.3	63.5682
24.9	23.6491	33.3346	39.9214	44.1941	46.4363	48.0554	45.5062	55.05	54.2196	56.4	59.0583	59.2091	58.3962	58.05	45.7205
24.10	24.3643	36.85	43.5625	47.3588	50.8612	48.1732	47.6875	56.8	56.9609	60.2	62.0583	61.3636	63.7862	62.15	63.6364
24.11	25.1848	42.0269	46.9679	47.2353	49.4612	48.3571	50.9125	58.9	61.787	58.975	63.2917	60.5091	60.1675	52.95
24.12	26.7125	40.2538	43.0321	46.8118	48.4937	48.9714	47.0875	53.675	55.312	57.65	60.3833	59.9455	62.4012	62.6	63.9943

## Sheet: LFDR_compiled
	Age (months)
ID	1.5	3	4.5	6	7.5	9	10.5	12	13.5	15	16.5	18	19.5	21	22.5
6.66	17.402	16.8042
6.67	16.8304	20.4653
6.68	16.4616	17.4389
6.69	17.9619	18.9132
6.70	17.8151	19.8653	21.153
6.71	16.6864	18.3479	19.4351
6.72	16.6352	17.7736	18.9
6.73	16.8707	18.9653	18.694
12.43	12.4238	14.2333	14.5386	14.6437	15.9538	16.6894	18.8
12.44	13.148	15.2	16.0289	17.3762	17.9523	18.2652	19.4761
12.45	13.7583	15.7667	15.8434	16.4079	17.5761	18.2	19.836
12.46	12.7583	15.5333	16.2772	17.0079	17.7061	18.7106	20.264
12.47	12.8583	14.1667	14.8241	15.4437	16.1015	17.003	17.8361
12.48	12.9377	13.9667	14.6096	15.7683	16.3269	17.2652	18.1
18.151	18.2727	18.0798	18.1217	20.35	21.7238	23.35	23.8842	24.4662	24.7818	25.2712	28.675
18.152	15.3	18.331	20.1543	21.7125	22.6714	23.7	24.4763	25.1	25.1455	25.5	28.2583
18.153	15.6909	16.0833	16.4065	20.0312	19.8952	22.6875	23.0395	24.6	25.1182	24.91	27.9083
18.154	17.4545	18.5952	19.5848	21.7375	22.3286	24.1437	24.4158	24.665	25.4727	25.7775	28.3167
18.155	16.8727	18.4512	20.0935	22.7125	23.9238	25.6375	26.2	26.5225	26.9545	27.2487	29.2167
18.156	16.6455	17.7595	20	22.6875	22.9476	24.2062	25.0368	25.1562	26.1545	26.5325	28.8333
18.157	16.2909	17.7393	19.9783	22.05	22.7952	24.6	24.7	25.0675	26.0818	26.4062	28.5417
18.158	15.8455	17.419	18.8848	20.6313	22.4048	23.4187	23.6921	24.8337	25.1909	26.09	28.4667
24.81	15.2423	15.2625	16.6777	16.8562	19.2926	18.8197	20.2386	19.7071	21.3244	21.9659	21.3399	21.7225	22.6494	23.6222	22.6342
24.82	12.7845	14.2625	15.7089	16.4937	18.2875	17.6	18.0446	17.4179	19.4244	19.3176	19.4982	19.4556	20.5295	21.221	20.8641
24.83	15.1488	15.7312	16.7911	18.0813	20.4131	21.0507	20.3554	20.1554	21.4489	21.3648	21.2601	21.9556	22.3028	23.3818	23.2402
24.87	12.7839	13.0625	15.7688	16.2688	17.3438	16.2493	17.8891	17.8179	18.9903	19.2011	18.7804	18.2775	18.8761	20.6824	19.394
24.88	15.6548	15.5437	17.2	17.1938	17.2795	17.4395	19.7495	19.4071	20.5511	20.2318	21.2815	21.0338	21.3352	23.2011	22.1359
24.89	15.7935	16.1	17.4223	18	20.4926	19.2033	20.4386	20.7143	23.0148	22.6165	21.6387	22.3781	22.7648	23.9017	22.4717
24.95	12.6488	13.8938	15.4821	15.5625	17.708	16.5197	18.4614	18.1625	20.3977	20.4835	20.0607	19.9331	20.9057	21.8216	21.2777
24.96	13.3036	14.5062	16.2955	16.6813	18.6182	17.8033	18.7386	19.2625	21.6977	22.0165	20.9399	21.4662	21.2733	22.9006	21.9658

## Sheet: HFSDR_compiled
	Age (months)
ID	1.5	3	4.5	6	7.5	9	10.5	12	13.5	15	16.5	18	19.5	21	22.5
6.81	17.5437	21.5265
6.82	20.1159	30.2191
6.83	17.3602	22.9375
6.84	19.4511	23.1037
6.85	17.6926	22.9301	24.2929
6.86	18.7812	21.1	22.8893
6.87	18.6369	22.5301	23.0964
6.88	17.2861	19.4529	21.0268
12.81	19.1705	25.15	27.1021	33.3	34.5795	32.0405	28.8337
12.82	19.2489	23.431	25.1406	30.7	31.3759	28.9714	27.3304
12.83	19.7614	26.0143	30.0448	34.4	36.6777	34.6667	31.8739
12.84	19.1045	25.05	28.4042	34.3	35.9116	33.3381	28.9739
12.85	18.0159	24.1738	20.7802	27.3	27.6098	25.5976	25.2022
12.86	18.583	24.7524	28.724	33.9	35.1286	33.1643	30.588
12.87	18.917	25.7786	29.0813	34	35.2286	33.6214	29.8565
12.88	20.4716	27.4405	31.0042	36.8	37.3438	34.3595	30.7054
18.31	17.75	19.2063	21.15	21.4667	20.2214	21.6978	21.2534	23.65	22.8625	25.3095	27.269
18.32	17.8615	18.5875	19.05	21.3381	20.7643	22.3087	22.608	24.175	25.5125	26.4643	27.0071
18.33	18.5519	19.1313	20.95	21.719	21.225	22.7609	22.6307	24.4	24.975	28.6143	27.3762
18.34	18.0885	18.7313	21.65	22.2381	22.0786	23.1413	24.2023	25.525	26.2125	26.5357	28.3036
18.35	17.2615	18.5938	17.7	19.081	20.4821	22.5609	23.8852	26.05	27.625	29.0048	32.1738
18.36	19.3615	19.375	22	23.3238	23.6321	24.2087	25.025	27.475	29.325	29.4	34.0607
18.37	20.3423	20.4625	22.225	22.7143	22.0036	23.5326	24.1193	25.65	26.4125	27.0405	29.9798
18.38	20.4423	23.2812	24.375	23.7524	23.3179	24.2696	25.6625	26.525	26.55	24.6762	26.3762
24.121	19.0429	23.1893	21.5179	23.287	24.4034	24.3091	24.7804	26.9739	29.7913	33.8976	35.483	35.3238	34.0341	36.3667	37.3352
24.122	19.5786	23.9857	21.9643	23.2913	24.1375	22.6295	24.3348	26.7957	29.1913	32.6976	34.442	32.9381	34.2898	35.95	37.367
24.123	19.4679	23.25	21.3643	22.6348	23.0545	21.7227	23.9261	24.5478	26.8365	28.9524	30.6943	29.9714	30.4	31.6167	31.6307
24.124	18.5429	22.9214	20.0179	20.3652	22.2205	20.6841	22.7261	25.5913	26.849	28.6452	29.1591	29.1762	29.7307	32.1833	31.8432
24.125	18.4821	22.1071	19.9268	21.6435	23.1693	23.2146	24.4163	26.0739	28.4231	30.5714	32.5773	31.5762	32.0273	33.6333	33.5352
24.126	20.0929	23.8536	20.7018	23.2565	24.2716	24.2136	23.3989	25.2783	27.1423	29.6976	30.8534	30.3952	29.717	32.6	34.3693
24.127	20.7429	19.7893	18.0054	18.1435	21.8011	19.7227	21.4522	24.0348	27.6654	31.5786	34.0182	34.0952	34.3511	36.9167	37.3432
24.128	20.7929	21.8786	19.6482	20.6565	21.5091	22.5	24.5174	26.8435	29.6846	33.6333	36.0125	35.1143	34.4273	37.85	39.3341

## Sheet: LFAL_6months
2011-10-19	DOB	2011-11-16	2011-12-01	2011-12-14	2011-12-20	2012-01-11	2012-02-07	2012-02-21	2012-02-22	2012-02-23	2012-02-24	2012-02-25	2012-02-26	2012-03-05	2012-03-06	2012-03-07	2012-03-08	2012-03-20	2012-03-21	2012-03-22	2012-03-23	2012-04-05
		0.918033	1.40984	1.83607	2.03279	2.7541	3.63934	4.09836	4.13115	4.16393	4.19672	4.22951	4.2623	4.52459	4.55738	4.59016	4.62295	5.01639	5.04918	5.08197	5.11475	5.54098
6.1	2011-10-19	11	18.1	21.55	21.4	23.9	25.4	26.2
6.2	2011-10-18	11.8	19.5	21.2	21.8	23.2	23.5	25.1	23.8	24.1	24.3	24	24.7	24.6
6.3	2011-10-18	17	24	25.95	26.6	28.7	29.7	31.5	31.1	31.5	31.6	31.1	31.3			25.5
6.4	2011-10-19	16.2	24.8	26.4	26.2	28.2	28.9	31.9	30	31	30.2	29.6	30.1				31.3
6.5	2011-10-19	13	21	23.1	22.4	23.3	26.1										26.7	27.3
6.6	2011-10-20	12.4	22.1	24.35	24.8	26.1	27.1										27.2		30.1
6.7	2011-10-19	15.9	23.3	25.3	25.9	27.6	28.8										27.7			30
6.8	2011-10-20	10.4	20.9	22.7	23.4	24.3	26.9										25.2				28.1
	Age (months)
ID	1.5	3	4.5
6.1	18.8298	24.3167
6.2	19.8596	23.2833	24.6094
6.3	24.4125	28.9778	27.095
6.4	25.1385	28.3944	30.8909
6.5	21.4442	24.0778	26.625
6.6	22.576	26.3778	27.1875
6.7	23.7231	27.9333	27.8375
6.8	21.2808	25.0222	25.4125

## Sheet: LFAL_12months
2012-01-06	DOB	2012-01-24	2012-02-20	2012-03-05	2012-03-20	2012-04-04	2012-04-16	2012-05-01	2012-05-21	2012-06-13	2012-07-02	2012-07-23	2012-08-15	2012-09-05	2012-09-26	2012-10-17	2012-11-06	2012-11-26	2012-11-27	2012-11-28	2012-11-29	2012-11-30	2012-12-03	2012-12-04	2012-12-19
	2011-12-27 20:34:17	0.88993	1.77518	2.23419	2.726	3.2178	3.61124	4.10304	4.75878	5.51288	6.13583	6.82436	7.57845	8.26698	8.9555	9.64403	10.2998	10.9555	10.9883	11.0211	11.0539	11.0867	11.185	11.2178	11.7096
12.21	2011-12-27	10.5	21	22.2	22.8	24.1	25.3	25.2	22.9	29.2	30.1	31.6	30.8	31.8	32.3	33.3	33.9	35.9	33.5	33.8	33.4	33.2
12.22	2011-12-29	8.8	22.4	23.5	24.3	25.2	26	26.9	28.55	28.8	31.3	30.6	31.2	33.8	32.4	33.2	33.9	34.9	34.2	33.5	33	32
12.23	2011-12-29	11.3	20.3	22.7	25.9	26.7	27.9	29.2	31.6	32.1	33.4	36.4	36.2	38.3	38.5	39.3	41.1	38	36.4	36.8	37.4	37.8
12.24	2011-12-27	13.7	22.9	24.4	26.7	28.2	30.5	31.7	34.05	35.5	38.1	39.3	43.4	45.9	43.2	46.6	47.9	49	48.7	48	47.8	46.9
12.25	2011-12-27	13.8	22.2	23.4	25.8	26.7	27.8	29.3	31.75	31.8	32.9	33.5	35.1	36.9	37.1	37.6	37.3		39.7	39.2	38.4	37.6	38.4	37.7	37.4
12.26	2011-12-29	6.7	20.3	20.7	23.9	25.3	27.2	28	27.95	30.2	31.3	30.6	32.2	33.5	32.7	34.3	34.7		36.4	34.2	32.2	32.2	34.6	34.2	33.3
12.27	2011-12-27	14.4	23.2	24.5	26.2	26.9	28.9	29.4	32.2	32.6	34.4	34	35.5	39.3	39.1	41	41.5		45.1	43.3	42.7	40.7	42.5	41.4	41.3
	Age (months)
ID	1.5	3	4.5	6	7.5	9	10.5
12.21	17.7361	23.5243	23.8077	29.9038	30.8832	32.3646	34.5107
12.22	18.1725	24.8014	27.8988	30.7549	31.1376	32.4517	34.2054
12.23	17.5024	26.3457	30.6529	33.1165	36.2208	38.5517	40.1534
12.24	20.0402	27.5357	33.1226	37.5331	42.9734	43.4197	48.2359
12.25	19.5889	26.3014	30.7831	32.6602	34.9335	37.1323	37.998
12.26	16.0725	24.68	27.9697	31.0602	32.0335	32.8034	35.1944
12.27	20.4646	26.59	31.095	34.0075	35.3439	39.2228	42.5469

## Sheet: LFAL_18months
2012-03-27 21:00:00	DOB	2012-04-27	2012-05-21	2012-06-12	2012-07-05	2012-07-27	2012-08-16	2012-09-07	2012-09-27	2012-10-16	2012-11-05	2012-11-28	2012-12-19	2013-01-08	2013-02-05	2013-02-27	2013-03-19	2013-04-11	2013-05-01	2013-05-22	2013-06-13	2013-07-03	2013-07-22	2013-08-13	2013-09-04	2013-09-25
		0.987705	1.77459	2.4959	3.25	3.97131	4.62705	5.34836	6.0041	6.62705	7.28279	8.03689	8.72541	9.38115	10.2992	11.0205	11.6762	12.4303	13.0861	13.7746	14.4959	15.1516	15.7746	16.4959	17.2172	17.9057
18121	2012-03-30	8.6	20.45	25.6	28.9	30.5	31.6	32.7	34.3	33.4	31.7	33.5	33.7	34.7	35.6	38	37.1	37.6	38.1	39.1	38.3	38.1	39.2	35.6	36.9
18123	2012-03-28	13.1	22.9	24.9	26.6	28.1	29.8	31.6	32.6	32.2	33.1	32.9	34.5	53.5	34.2	36.8	37.47	36.7	38.3	39.4	34.8	37.5	36.9	40.5	37.5
18124	2012-03-28	12.6	23.1	26.2	29	29.9	31.2	31.7	32.9	34.2	43.3	35.3	35.9	36.5	37.2	37.6	37.7	38.7	38.3	40.2	40.1	39.8	40.6	39	36.8
18125	2012-03-27	13.9	21.8	25.3	28.4	29.6	31	32.9	33.8	35.7	35.7	36.8	38.1	39.9	42.1	44.2	46.6	46.4	47.4	48	47.2	47.2	46.2	47.7	44.2
18126	2012-03-27	18.7	23.8	27.1	31.7	31.7	33.9	34.3	34.4	24.4	33.2	35	36.3	36	37.8	38.1	40.2	41.6	41.8	42.8	39.9	42.3	44.6	41.7	42
18128	2012-03-28	11	19.25	21.3	27	29.1	28.2	31.3	31.7	31.4	32.8	30.8	31.2	30.2	29.8	30.4	31.5	30.3	28.9	29.5	30	31.5	30.8	31	28.2
18129	2012-03-28	12.5	22.35	26.1	29.7	31.6	34.2	35.6	36.6	37	33.4	34.1	35.2	31.9	30.4	32.9	30.7	31.2	33.5	34.4	35.8	39.6	40.7	40.2	39.6
18130	2012-03-27	15.9	24.4	28.8	34.3	36	40	42.2	45	45.4	45.2	47.3	48.1	49.55	51.1	52.3	52.8	53.8	55.6	55.9	57	56.7	59.8	59.5	53.2
	Age (months)
ID	1.5	3	4.5	6	7.5	9	10.5	12	13.5	15	16.5
18121	16.3148	27.806	31.3869	34.29	32.2185	34.1188	36.2682	37.3147	38.7012	38.1463	35.6074
18123	19.4802	26.0364	29.4706	32.5938	33.0424	42.4563	34.9239	37.1394	38.9613	36.8756	40.483
18124	19.4359	28.0717	30.9481	32.8925	40.9957	36.1512	37.3114	38.1293	39.4423	39.8694	38.9875
18125	19.0432	27.3723	30.7288	33.7944	36.0168	38.8537	42.6847	46.5141	47.7607	47.2	47.6801
18126	22.0203	30.175	33.4738	34.3994	33.7185	36.1744	37.8835	40.8011	42.4012	41.745	41.7017
18128	16.3711	25.1103	28.3744	31.6975	32.2239	30.7812	29.967	30.9848	29.2607	31.1531	30.9841
18129	18.9128	28.5065	33.6963	36.5938	33.6016	33.8181	31.096	30.9147	34.0411	38.7213	40.1966
18130	21.4339	32.4766	39.225	44.9825	45.8049	48.7072	51.4341	53.2293	55.7804	56.7694	59.4642

## Sheet: LFAL_24months
2011-10-19	DOB	2011-11-16	2011-11-30	2011-12-14	2011-12-20	2012-01-10	2012-01-23	2012-02-07	2012-02-20	2012-03-05	2012-03-21	2012-04-04	2012-04-16	2012-05-01	2012-05-21	2012-06-12	2012-07-02	2012-07-23	2012-08-15	2012-09-05	2012-09-26	2012-10-17	2012-11-09	2012-11-27	2012-12-18	2013-01-09	2013-01-23	2013-02-12	2013-03-07	2013-03-26	2013-04-16	2013-05-07	2013-05-30	2013-06-18	2013-07-08	2013-07-31	2013-08-20	2013-09-12	2013-10-02	2013-10-21	2013-11-12	2013-12-06	2013-12-23	2014-01-15
		0.918033	1.37705	1.83607	2.03279	2.72131	3.14754	3.63934	4.06557	4.52459	5.04918	5.5082	5.90164	6.39344	7.04918	7.77049	8.42623	9.11475	9.86885	10.5574	11.2459	11.9344	12.6885	13.2787	13.9672	14.6885	15.1475	15.8033	16.5574	17.1803	17.8689	18.5574	19.3115	19.9344	20.5902	21.3443	22	22.7541	23.4098	24.0328	24.7541	25.541	26.0984	26.8525
24.41	2011-10-20	10.6	20.3	23.3	24.6	26.5	28.1	29.9	30.8	30.6	32.5	34.4	35	37.1	38.15	39.4	42	43.2	44.5	46.7	47.8	49.1	49	50.4	50.9	50.3	49.6	48	49	52.2	52.8	53	54.1	55.4	54.5	55.1	56.8	56.8	46.2
24.42	2011-10-19	15.8	23.3	26.55	26.5	29.7	31.4	32.4	34.9	34.6	36.7	38.4	40.5	41.2	44.65	47	49.5	50.8	49.4	53.2	53.8	54.7	54.7	57.7	58	59	60.8	59.2	59.1	61.5	60.1	57.8	49	43.4	40.8
24.43	2011-10-20	7.9	15.3	20.6	20.5	21.3	22.5	25	24.4	25.4	25.5	26.7	27.3	27.7	30.6	30.5	31.1	30.6	30.8	32	31.2	31.5	30.8	32.7	31	29.3	27.7	25.3	25.4	25.8	25.6	24.2	25.1	29.4	29.2	26.6	29.6	26.6	29
24.45	2011-10-19	15.6	22.9	25.4	25.7	28.6	33	34.2	36.2	37.6	39.9	42.3	44.3	45	46.1	48	47.6	51.6	52.3	54.1	53.9	57.1	56.8	58.3	59.4	60.3	62.5	64.2	63	64.4	64.6	64.6	60.4	66.1	65.7	63.8	65.1	65.3	60.7
24.46	2011-10-18	10.2	19.2	21.8	22	23.9	26.7	27.1	28.6	29.1	29.6	32	32.8	33.7	36.2	37.1	37.8	37.2	37.5	39.2	40.4	39.6	38.2	41.4	39.2	37.2	35.9	35.6	35.9	36.5	37.3	37	36.6	39.6	36.6	35.7	36.2	34.7	35
24.47	2011-10-18	14.7	21.8	24.15	24	26.7	28.2	28.6	28.9	30.1	30.3	32.8	33.3	33.9	34.8	36.4	36.7	37.2	39.9	41.7	41.2	42.7	43.1	45.2	44.7	47.1	48.6	49.7	50.3	52	52.7	51.7	51	52	52.7	52.8	52.4	51.8	32.5
24.48	2011-10-20	14.4	22.9	24.55	26	27.7	30	30.6	31	30.3	33.4	34.2	34.3	34.2	35.9	36.1	35.9	37.9	38.8	40	39.9	40.7	36.3	40.5	41	41.4	43.1	42.9	43.5	44.4		46.7	46.4	48.2	49.6	48	49	50.1	43.8
24.49	2011-10-18	14.7	21.9	23.35	23.8	26.5	27.4	27.4	28	28.8	27.6	30.1	31.2	32.8	31.1	33.5	33.9	34.6	33.7	36.1	35.5	34.6	34.6	35.3	36.7	38.2	39	38.2	40.8	42.3	42.9	42.9	42.9	44	44.7	42	41.6	40.9	38.6
	Age (months)
ID	1.5	3	4.5	6	7.5	9	10.5	12	13.5	15	16.5	18	19.5	21	22.5
24.41	21.1036	27.5462	30.6107	35.42	38.9312	43	46.5167	49.0913	50.5607	49.825	48.9239	52.8381	54.4934	54.8261	56.8
24.42	24.1705	30.8115	34.6161	40.64	46.1187	50.5833	52.8833	54.7	57.7964	60.2214	59.1076	59.6619	47.3053	40.8
24.43	16.7196	22.0846	25.3464	27.38	30.5375	30.6833	31.9	31.4391	32.1536	28.2143	25.3924	25.3333	26.4013	27.787	27.6109
24.45	23.5696	31.4769	37.525	44.44	47.2875	50.9333	53.95	57.0739	58.6536	61.7929	63.0913	64.6	62.125	64.6674	65.2326
24.46	19.8964	25.7308	29.0732	32.98	36.7625	37.3	39.0583	39.4783	40.6929	36.3179	35.8772	37.2429	37.5079	36.1109	35.2054
24.47	22.4295	27.6808	30.0357	33.42	35.8	37.1167	41.55	42.7348	45.0393	48.1179	50.2543	52.5095	51.3026	52.7543	52.0022
24.48	23.342	29.2038	30.3375	34.28	36.025	37.5667	39.9	40.3174	40.6607	42.5536	43.4543	45.769	46.9447	48.7304	49.7293
24.49	22.2884	27.0885	28.7571	31.52	32.6	34.4833	35.9	34.6	35.75	38.7429	40.6022	42.9	43.2329	43.2326	41.1359

## Sheet: HFSAL_6months
2012-02-28 18:00:00	DOB	2012-03-29	2012-04-18	2012-05-03	2012-05-23	2012-06-19	2012-07-12	2012-08-02
		0.959016	1.61475	2.10656	2.7623	3.64754	4.40164	5.09016
6.33	2012-03-01	13.5	21.3	24.99	27.5	25.7	27.5	28.3
6.34	2012-02-28	18.1	25.2	29.1	36.7	34.5	38	40.3
6.35	2012-03-01	11.3	25.8	31.2	39	40.8	47.4	46.6
6.36	2012-02-28	10.5	26.5	31.3	39.2	41.2	46.2	47.3
6.37	2012-03-01	15.2	25.2	28.2	33.2	32.3	34.7	36
6.38	2012-02-28	17.3	25.7	28.8	33.5	31.8	36.5	38.3
6.39	2012-02-28	19.1	27.2	32.3	36.9	35.1	41.5	42.5
6.40	2012-02-28	15.2	24.3	26.8	33.3	33.4	37.3	38.5
	Age (months)
ID	1.5	3	4.5
6.33	19.935	27.0167	27.6143
6.34	23.9575	36.1093	38.3286
6.35	23.2625	39.4833	47.2857
6.36	23.7	39.737	46.3571
6.37	23.45	32.9583	34.8857
6.38	24.23	33.0435	36.7571
6.39	25.7825	36.4167	41.6429
6.40	22.7075	33.3269	37.4714

## Sheet: HFSAL_12months
2012-03-28 06:00:00	DOB	2012-04-27	2012-05-25	2012-06-18	2012-07-12	2012-08-02	2012-08-23	2012-09-11	2012-10-03	2012-10-23	2012-11-13	2012-12-07	2013-01-02	2013-01-24	2013-02-13	2013-03-07	2013-03-27	2013-04-16	2013-05-08	2013-05-30
		0.97541	1.89344	2.68033	3.46721	4.15574	4.84426	5.46721	6.18852	6.84426	7.53279	8.31967	9.17213	9.89344	10.5492	11.2705	11.9262	12.582	13.3033	14.0246
12.61	2012-03-30	13	25	31.4	36.8	43	46.1	46.2	46.1	47.8	48.2	48.1	49.2	51.9	52.3	44
12.62	2012-03-30	15.3	25.8	31.3	40.4	45.1	46.2	47.7	48.4	48.6	48.3	49.7	51.8	51.7	56.4	50
12.63	2012-03-28	9.1	20	26.2	29.8	35.6	42.4	43.6	43	46.6	47.6	47.8	48.3	50.3	52.4	44.4
12.64	2012-03-28	15	26.3	31.5	40	43.7	45	43.4	41.5	43.8	47	48.1	46.1	45.3	50.9	44.1
12.65	2012-03-27	19	27.7	35	45.1	48.6	48.8	50	51.4	52.9	53	53.3	55.7	58.3	55.3	51.1
12.66	2012-03-27	17.8	32	40.1	45.9	46.2	47.5	48.3	46.5	43.2	46	50.6	53.8	55.4	56.3	51.6
12.67	2012-03-28	15.9	25.6	28.5	38.5	42.8	45.1	46	47.1	47.8	48.9	47.9	50.7	52.8	52.7	49.7
12.68	2012-03-28	10.1	21.4	29.3	31.5	36.8	42.6	44.5	46.1	49.7	48.2	47.3	48.3	49.2	43	41.9	44.6	38.9	37.8	37.6
	Age (months)
ID	1.5	3	4.5	6	7.5	9	10.5
12.61	19.8571	33.5938	44.55	46.1261	48.181	48.9779	52.27
12.62	21.3	34.9969	45.65	48.217	48.3143	51.376	56.0475
12.63	15.3286	27.6625	39	43.1568	47.5524	48.199	52.2425
12.64	21.4571	34.9531	44.35	41.9966	46.8476	46.5038	50.48
12.65	23.9714	39.1031	48.7	51.0341	52.9952	55.2154	55.525
12.66	25.9143	42.4563	46.85	46.9705	45.8667	53.1538	56.2325
12.67	21.4429	32.5625	43.95	46.8125	48.8476	50.1346	52.7075
12.68	16.5571	30.1938	39.7	45.6818	48.2714	48.0981	43.465

[truncated: 10 more sheets: HFSAL_18months, HFSAL_24months, LFDR_6months, LFDR_12months, LFDR_18months, LFDR_24months, HFSDR_6months, HFSDR_12months, HFSDR_18months, HFSDR_24months]
