# Supplementary material for: Long‐Term Dietary Restriction Has a Strong and Positive Effect on Both Hepatic and Peripheral Insulin Sensitivity, in an Age‐ and Diet‐Dependent Manner
Source: Aging Cell. 2025 Nov 10;24(12):e70285. doi: 10.1111/acel.70285 (PMC12686546; doi:10.1111/acel.70285)
Supplement: Supplementary file 16 — Data S5: QuadricepsMass. [file ACEL-24-e70285-s008.xlsx]

## Sheet: 6m
mouse ID	Exp. Group	Age	Quadricep Mass (1 quadricep) (g)
6.2	LFAL	6	0.2531
6.3	LFAL	6	0.2513
6.4	LFAL	6	0.26
6.5	LFAL	6	0.256
6.6	LFAL	6	0.2612
6.7	LFAL	6	0.2788
6.8	LFAL	6	0.2488
6.33	HFSAL	6	0.2915
6.34	HFSAL	6	0.2687
6.35	HFSAL	6	0.2694
6.36	HFSAL	6	0.3085
6.37	HFSAL	6	0.256
6.38	HFSAL	6	0.2947
6.39	HFSAL	6	0.3879
6.40	HFSAL	6	0.2551
6.66	LFDR	6	0.1825
6.67	LFDR	6	0.1754
6.68	LFDR	6	0.1772
6.69	LFDR	6	0.1979
6.70	LFDR	6	0.1987
6.71	LFDR	6	0.1889
6.72	LFDR	6	0.184
6.82	HFSDR	6	0.2501
6.83	HFSDR	6	0.2182
6.84	HFSDR	6	0.2418
6.85	HFSDR	6	0.2437
6.86	HFSDR	6	0.2295
6.87	HFSDR	6	0.2372
6.88	HFSDR	6	0.2329

## Sheet: 12
mouse ID	Exp. Group	Age	Total Quadricep Mass (g)
12.21	LFAL	12	0.3637
12.22	LFAL	12	0.4059
12.23	LFAL	12	0.4042
12.24	LFAL	12	0.4487
12.25	LFAL	12	0.422
12.26	LFAL	12	0.3889
12.27	LFAL	12	0.4068
12.41	LFDR	12	0.2139
12.43	LFDR	12	0.2177
12.44	LFDR	12	0.2366
12.45	LFDR	12	0.2393
12.46	LFDR	12	0.2396
12.47	LFDR	12	0.2201
12.59	LFDR	12	0.2653
12.61	HFSAL	12	0.4281
12.62	HFSAL	12	0.4052
12.63	HFSAL	12	0.5196
12.64	HFSAL	12	0.4096
12.65	HFSAL	12	0.4726
12.66	HFSAL	12	0.4488
12.67	HFSAL	12	0.4571
12.69	HFSAL	12	0.4769
12.81	HFSDR	12	0.3866
12.82	HFSDR	12	0.3862
12.83	HFSDR	12	0.348
12.84	HFSDR	12	0.3872
12.85	HFSDR	12	0.3819
12.86	HFSDR	12	0.3724
12.87	HFSDR	12	0.3773
12.88	HFSDR	12	0.3864

## Sheet: 18m
mouse ID	Exp. Group	Age	Total Quadricep Mass (g)
18.3	HFSAL	18	0.3647
18.5	HFSAL	18	0.3754
18.6	HFSAL	18	0.3974
18.8	HFSAL	18	0.3376
18.9	HFSAL	18	0.317
18.14	HFSAL	18	0.3314
18.15	HFSAL	18	0.3539
18.31	HFSDR	18	0.3185
18.33	HFSDR	18	0.3197
18.35	HFSDR	18	0.3382
18.36	HFSDR	18	0.3773
18.37	HFSDR	18	0.3664
18.39	HFSDR	18	0.3312
18.41	HFSDR	18	0.3342
18.43	HFSDR	18	0.3463
18121	LFAL	18	0.3995
18123	LFAL	18	0.3805
18124	LFAL	18	0.4161
18125	LFAL	18	0.3736
18126	LFAL	18	0.4044
18129	LFAL	18	0.4157
18130	LFAL	18	0.4102
18131	LFAL	18	0.4133
18151	LFDR	18	0.3198
18152	LFDR	18	0.3304
18153	LFDR	18	0.3168
18155	LFDR	18	0.3556
18156	LFDR	18	0.3329
18157	LFDR	18	0.3542
18158	LFDR	18	0.3338

## Sheet: 24m
mouse ID	Exp. Group	Age	Total Quadricep Mass (g)
24.1	HFSAL	24	0.3475
24.3	HFSAL	24	0.3672
24.7	HFSAL	24	0.3865
24.9	HFSAL	24	0.3014
24.10	HFSAL	24	0.3356
24.12	HFSAL	24	0.321
24.13	HFSAL	24	0.3687
24.41	LFAL	24	0.3341
24.44	LFAL	24	0.4044
24.45	LFAL	24	0.3716
24.47	LFAL	24	0.3087
24.48	LFAL	24	0.3973
24.49	LFAL	24	0.3552
24.50	LFAL	24	0.3618
24.81	LFDR	24	0.2678
24.82	LFDR	24	0.2458
24.83	LFDR	24	0.2908
24.85	LFDR	24	0.2738
24.87	LFDR	24	0.228
24.88	LFDR	24	0.2467
24.89	LFDR	24	0.2422
24121	HFSDR	24	0.3596
24122	HFSDR	24	0.3441
24124	HFSDR	24	0.282
24125	HFSDR	24	0.3524
24126	HFSDR	24	0.3409
24128	HFSDR	24	0.3798
24140	HFSDR	24	0.3728
