# Supplementary material for: Long‐Term Dietary Restriction Has a Strong and Positive Effect on Both Hepatic and Peripheral Insulin Sensitivity, in an Age‐ and Diet‐Dependent Manner
Source: Aging Cell. 2025 Nov 10;24(12):e70285. doi: 10.1111/acel.70285 (PMC12686546; doi:10.1111/acel.70285)
Supplement: Supplementary file 17 — Data S6: UnlabelledGlucose. [file ACEL-24-e70285-s002.xlsx]

## Sheet: LFAL_6months
Time (min)	average	Mouse 6.1[2]	Mouse 6.2[2]	Mouse 6.3	Mouse 6.4	Mouse 6.5	Mouse 6.6	Mouse 6.7[2]	Mouse 6.8
0	9.725	11.1	7.3	11.1	9.6	11.1	9.4	9.1	9.1
15	17.0393	21.5862	18.4057	20.5688	12.0694	17.4449	13.7004	13.4438	19.0954
30	12.1215	16.1316	11.4661	14.7534	9.82404	12.221	14.2094	9.64604	8.72062
45	13.3474	12.3464	17.3716	21.6366	10.1552	12.2907	10.4014	12.0762	10.5012
60	12.8348	12.3388	12.7094	21.1286	9.56198	12.7815	12.5713	11.5533	10.0337
75	13.2412	13.57	12.7688	23.7586	11.9456	11.8484	12.3825	9.19456	10.461
90	12.6409	9.92471	11.8676	23.4159	8.96317	13.0052	13.2049	10.4875	10.2583
105	12.9596	10.7152	14.8254	20.7248	7.90367	11.6396	13.1933	11.0179	13.6569
120	11.8198	13.1012	11.4461	14.9483	8.68475	11.6623	12.282	11.7955	10.6385

## Sheet: LFAL_12months
Time (min)	average	Mouse 12.21	Mouse 12.22	Mouse 12.23	Mouse 12.24	Mouse 12.25	Mouse 12.26	Mouse 12.27
0	10.5286	10.3	6.8	9.1	13.2	9.5	10.7	14.1
15	15.3309	20.0393	9.48264	13.0778	24.2793	14.0272	13.2945	13.1158
30	12.648	12.3297	8.81851	11.5466	22.3715	11.3508	12.2482	9.87072
45	13.7217	13.2306	8.56384	12.9617	19.4789	14.4562	13.9829	13.3777
60	15.0088	15.2306	8.73045	10.7574	25.6943	15.393	15.9596	13.2964
75	16.7935	16.2849	10.3809	13.3893	31.2484	15.6903	15.9428	14.6179
90	16.626	16.5114	10.5796	12.402	31.7951	15.2803	16.586	13.2273
105	16.716	15.9062	10.1228	11.1832	31.8511	15.726	17.4148	14.8081
120	16.3399	16.365	8.6462	11.7569	31.5054	15.0305	16.6747	14.4005

## Sheet: LFAL_18months
Time (min)	average	Mouse 18.121	Mouse 18.123	Mouse 18.124	Mouse 18.125	Mouse 18.126	Mouse 18.128	Mouse 18.129	Mouse 18.130
0	8.72857	7.6	9.2	8.8	9.7	7.9		6.9	11
15	12.1231	13.4603	13.5162	12.6676	12.5873	10.8197	8.16469	10.0299	15.7394
30	10.6262	10.5413	11.3514	12.3668	9.67659	9.14685	8.14278	9.12425	14.66
45	11.4146	9.92251	12.8526	12.5432	12.157	11.4152	7.67403	9.49531	15.257
60	11.3178	10.7605	12.871	13.2793	11.9764	9.7481	7.86542	10.1777	13.8641
75	11.9052	11.5242	13.622	13.4046	12.1675	10.4925	7.83177	11.0599	15.139
90	11.7989	9.88633	13.7522	13.5366	12.4741	10.6	7.87434	11.2558	15.012
105	11.5905	11.2439	13.2925	13.0801	13.0566	12.2414	8.02752	10.0744	11.7076
120	11.1895	10.6836	13.6293	13.4474	12.6448	9.84224	8.03148	9.78165	11.4556

## Sheet: LFAL_24months
Time (min)	average	Mouse 24.41	Mouse 24.42	Mouse 24.43	Mouse 24.45	Mouse 24.46	Mouse 24.47	Mouse 24.48	Mouse 24.49
0	8.0875	8.1	5.9	6	7.6	8	10.1	9.9	9.1
15	10.6565	10.9967	7.89491	9.06088	9.81198	8.54379	13.2914	13.9646	11.6877
30	8.83637	8.09946	6.81297	8.3782	8.0224	9.03297	10.1834	11.1104	9.05117
45	9.94467	10.4975	5.93151	7.51115	9.07183	9.3422	11.741	12.5834	12.8788
60	9.999	10.0798	6.04207	8.62354	9.60542	9.45633	11.8782	12.0534	12.2533
75	10.6492	10.6772	5.62426	8.62043	10.1859	10.1119	11.885	13.4705	14.6187
90	10.0977	10.0515	5.10256	7.41459	9.84405	10.317	10.7124	14.0234	13.3161
105	9.75076	10.0425	5.54047	6.95174	10.935	8.61589	10.685	13.1455	12.0899
120	9.8267	10.1814	5.56187	7.33796	10.6771	9.35275	10.2628	12.9355	12.3043

## Sheet: HFSAL_6months
Time (min)	average	Mouse 6.33[2]	Mouse 6.34	Mouse 6.35	Mouse 6.36 [2]	Mouse 6.37	Mouse 6.38	Mouse 6.39	Mouse 6.40 [2]
0	10.6875	12.4	10.6	9.8	9.6	11.5	8.9	10.8	11.9
15	19.8454	18.0384	24.063	24.3871	19.4303	20.9943	19.061	16.8025	15.9865
30	18.124	16.4196	17.3855	25.7733	19.2775	16.9322	14.1072	17.7685	17.3283
45	18.1844	13.9047	20.9833	26.7623	20.968	15.4497	16.3548	15.1356	15.9166
60	18.5713	14.7106	18.1678	28.1755	20.3875	18.6223	14.8256	17.4159	16.265
75	19.1734	13.5224	21.2641	29.1156	23.4125	17.2849	14.6215	17.5594	16.6067
90	19.9304	12.0655	19.5872	27.709	26.8328	19.6275	16.1232	19.0149	18.483
105	20.5515	12.6135	21.7426	31.146	21.5714	23.7233	13.8859	21.3239	18.4055
120	19.592	13.4401	19.3527	27.9169	23.2905	20.8565	14.5959	18.3457	18.9375

## Sheet: HFSAL_12months
Time (min)	average	Mouse 12.61	Mouse 12.62	Mouse 12.63	Mouse 12.64	Mouse 12.65	Mouse 12.66	Mouse 12.67	Mouse 12.68
0	11.15	11.4	12.3	8.6	11.7	11.4	11.8	11.5	10.5
15	18.3548	18.3526	23.2769	17.8404	21.0319	16.0633	20.8394	14.1671	15.2668
30	13.2072	9.94538	19.623	13.0411	12.589	14.0198	15.4492	12.1565	8.83344
45	14.9922	12.3368	19.5957	16.6169	17.3156	15.0511	17.4377	9.8599	11.7237
60	13.8454	11.6747	18.4218	12.2811	14.7814	13.7474	13.7334	11.5786	14.5446
75	15.9381	12.6696	20.1067	13.7966	16.9627	17.9598	16.6389	16.5965	12.7739
90	15.4199	14.6153	16.4156	12.007	17.478	16.4247	14.1063	18.2217	14.0909
105	14.7391	10.8642	18.2834	14.5035	16.3893	14.6573	13.6309	14.5063	15.078
120	14.2809	12.1031	18.9835	12.3018	15.8539	16.4693	14.0747	11.9033	12.5577

## Sheet: HFSAL_18months
Time (min)	average	Mouse 18.5	Mouse 18.6	Mouse 18.7	Mouse 18.9	Mouse 18.10	Mouse 18.11	Mouse 18.14
0	10.4429	9.1	10.9	8.3	11.8	10.3	10	12.7
15	19.3378	16.6044	22.8072	13.5254	19.6046	18.5675	16.0096	28.2464
30	16.3425	10.1912	25.7107	11.8593	15.9098	13.4779	16.534	20.7143
45	16.731	12.1036	18.5757	12.0066	18.5517	14.3696	17.281	24.2288
60	13.9577	10.9043	16.6798	10.6815	14.0898	14.3953	10.1407	20.8128
75	15.2702	11.3231	17.0562	12.2979	17.899	14.7689	11.1139	22.4322
90	14.2808	11.8214	13.9005	11.9417	15.6671	15.1863	10.2042	21.2445
105	13.6543	11.9012	15.8623	10.4001	16.3408	11.3978	8.62356	21.0543
120	12.3283	11.7528	11.8565	10.3334	13.7769	11.2517	9.36585	17.9608

## Sheet: HFSAL_24months
Time (min)	average	Mouse 24.2	Mouse 24.3	Mouse 24.5	Mouse 24.7	Mouse 24.9	Mouse 24.10	Mouse 24.11	Mouse 24.12
0	9.5125	10.7	7.5	7.9	9.2	11.2	11.5	9.4	8.7
15	13.425	13.2525	10.002	14.0199	13.4116	14.6287	17.8994	9.20697	14.9792
30	9.11326	10.3006	9.5988	7.56052	8.03724	10.1728	11.1725	8.0735	7.99013
45	10.7792	12.3124	9.64374	11.4008	9.67187	12.5451	11.2729	9.15994	10.2265
60	10.5183	11.712	9.56037	10.3643	10.0401	10.4512	12.7704	8.35048	10.8973
75	12.0317	11.7322	10.2389	12.1625	11.5249	13.8453	15.6058	9.23889	11.905
90	11.579	12.0729	11.823	12.0356	12.0067	13.7643	12.69	8.94354	9.29573
105	10.8883	12.1554	10.8467	10.9676	10.4875	11.2077	11.8306	9.30201	10.3089
120	11.2822	11.0866	11.7089	11.3558	11.8378	10.8536	11.1011	9.88523	12.4284

## Sheet: LFDR_6months
Time (min)	average	Mouse 6.66 [2]	Mouse 6.67	Mouse 6.68	Mouse 6.69	Mouse 6.70[2]	Mouse 6.71[2]	Mouse 6.72	Mouse 6.73
0	6.21271	6.10025	7.70016	5.40021	5.00011	6.40021	6.20017	5.3002	7.6004
15	9.60368	9.19036	8.3828	9.94043	11.1594	8.76513	9.14758	9.66554	10.5782
30	7.09526	7.99472	6.74011	6.47045	6.05685	7.82357	7.6479	6.9714	7.05708
45	8.3613	9.84505	7.62328	7.91779	8.14264	9.11393	8.73845	6.82937	8.67991
60	7.70941	9.28045	8.03974	8.32292	7.55812	8.03626	7.15753	6.44647	6.83381
75	7.82053	7.26599	8.46851	8.73618	7.23441	9.52215	7.76182	6.66742	6.90773
90	7.60685	7.79157	7.55205	8.85832	7.25984	8.13715	7.98255	6.53304	6.74032
105	7.44863	7.34505	7.96117	8.77792	6.0754	9.3527	8.14252	5.37219	6.56211
120	7.50275	7.37437	8.17863	8.28137	6.37971	9.17129	7.97378	6.78562	5.87719

## Sheet: LFDR_12months
Time (min)	average	Mouse 12.43	Mouse 12.44	Mouse 12.45	Mouse 12.46	Mouse 12.47	Mouse 12.48
0	6.15	5.7	5.8	6.6	5.8	6.8	6.2
15	9.10495	11.0088	8.11725	9.65538	9.13398	8.47844	8.23586
30	6.58009	7.98925	6.70778	7.36902	6.1642	5.94553	5.30475
45	6.72325	8.68787	7.13721	5.9759	6.16923	6.64219	5.72708
60	6.52472	8.05279	6.59688	5.81663	6.04252	7.1688	5.47072
75	6.95604	7.36156	7.63207	6.37947	6.47875	6.92833
90	6.16033	7.78385	6.00979	5.70439	5.84896	5.95197	5.66299
105	6.15131	7.95968	6.40096	5.97976	5.04558	5.71511	5.80674
120	6.166	8.65403	5.55682	6.2864	5.94363	5.45624	5.09886

[truncated: 6 more sheets: LFDR_18months, LFDR_24months, HFSDR_6months, HFSDR_12months, HFSDR_18months, HFSDR_24months]
